# Supplementary material for: Mobile Applications for Diabetics: A Systematic Review and Expert-Based Usability Evaluation Considering the Special Requirements of Diabetes Patients Age 50 Years or Older
Source: J Med Internet Res. 2014 Apr 9;16(4):e104. doi: 10.2196/jmir.2968 (PMC4004144; doi:10.2196/jmir.2968)
Supplement: Supplementary file 1 [file jmir_v16i4e104_app1.xlsx]

## Sheet: exclusively iOS
nr	General information				Device		Developer information	Desktop application	Acquisition costs			Popularity/ user ratings			Interfaces		Range of functions (multiple selections possible)							User groups		Number of functions per app
	Name	Language	Date of release	Latest update	iOS iPhone	iOS iPad	Developer	Availability of a desktop application	Freeware	Exact price in Euro	Availability as lite-version	Number of downloads/ installations	User rating	Number of user ratings	Availability of an interface/connectivity to (an) external sensor(s)/ devices	Type of external sensor(s)/ devices	Information function	Recipe suggestions	Documentation function	Analysis function	Reminder function/ timer	Advisory function/ therapy support	Data forwarding/ communication function	Patients	Physicians/ qualified health personnel
Apps exclusively for iOS
Keyword: Diabetes
1	A Low GI Diet - Glycemic Index Search	german	2008-12-05	2012-02-04	1	1	Poulet Maison Ptd Ltd			3.59			2	38			1							1		1
2	MediMemory	german	2008-12-18	2011-11-15	1	1	Objectiv-X GmbH			13.99	1		4	19							1	1	1	1		3
3	avetanaMob	german	2009-05-22	2011-11-14	1	1	avetana GmbH			1.79			1.5	7	1	Upload of ECG data via ECG devices by Corscience, IEM and Zoll			1					1		1
4	Diet Tracker Diabetic	englisch	2009-10-13	2012-11-20	1	1	Chayeol Jung			0.89									1					1		1
5	Dietician-X	englisch	2010-03-24	2011-06-21		1	Dirk Hoffmann			6.99			2	10			1							1	1	1
6	diabetes mellitus i-pocketcards - Lite	german	2010-04-13	2012-05-11	1	1	Börm Bruckmeier Verlag GmbH		1				2.5	116			1					1			1	2
7	VitalPro	englisch	2010-06-01	2011-11-26	1	1	Surabhi Inc			4.49									1					1		1
8	Diabetes Office Visit	englisch	2010-06-05	2012-12-14	1	1	David Calder			3.59									1					1		1
9	Gesundheit Index	englisch	2010-07-26	2010-10-11	1	1	Dooblecare			6.99							1					1		1		2
10	Diabetes App Lite - blood sugar control, glucose tracker and carb counter	englisch	2010-08-21	2012-09-26	1	1	BHI Technologies, Inc.		1										1					1		1
11	Diabetes Typ-2 i-pocketcards	englisch	2010-09-08	2012-05-14	1	1	Börm Bruckmeier Verlag GmbH		1				2.5	23			1								1	1
12	GluCoMo	englisch	2010-09-08	2013-02-13	1	1	Artificial Life, Inc.			0.89			2	14			1		1		1		1	1		4
13	Blood Sugar Diabetes Control HD	englisch	2010-09-10	2010-09-10	1	1	G.P. Imports, Inc.			0.89									1			1	1	1		3
14	Diabetes Sugar Level Tracker	englisch	2010-09-30	2011-03-02	1	1	David Tessitore			1.79									1				1	1		2
15	metabolic syndrome Japanese adult	englisch	2010-10-06	2010-10-06	1	1	Minoru Oishi			0.89									1					1		1
16	Delicious Diabetic Recipes	englisch	2010-10-18	2011-08-10	1	1	Creative Glance			0.89								1						1		1
17	metabolic syndrome US-EU	englisch	2010-10-07	2010-10-07	1	1	Minoru Oishi			0.89									1					1		1
18	Life+Health Network TV	englisch	2010-10-30	2012-02-24	1	1	SimpleUpdates.com, Inc.		1								1							1		1
19	iCarbs-iNutrients: Carbohydrates	englisch	2010-11-04	2013-02-08	1	1	James Hollender			1.79							1							1		1
20	Diabetic Food Street by Feel Social	englisch	2010-12-17	2011-09-14	1	1	Feel Social Inc.			0.89								1						1		1
21	TopTenDiabetes Tips	englisch	2010-12-17	2011-11-17	1	1	KEYsci		1								1							1		1
22	Diabetes & Endocrinology (Understanding Disease Series) Focus Apps	englisch	2011-02-14	2012-03-15	1	1	Expanded Apps		1								1							1		1
23	Low GI Diet Tracker - Glycemic Index Manager and Search	englisch	2011-02-22	2013-01-25	1	1	Wombat Apps			3.59							1	1						1		2
24	Diabetes Cookbook + by Food4Health	englisch	2011-02-28	2011-05-25		1	Caplan			4.49	1							1						1		1
25	Shot In The Arm	englisch	2011-02-25	2011-04-01	1	1	Nashsmile		1								1							1		1
26	Health Manager	englisch	2011-05-06	2012-11-16	1	1	Twizia			4.49									1				1	1		2
27	Sugar Levels in Drinks	englisch	2011-05-24	2011-05-24	1	1	ColaKey LLC.			1.79							1	1						1		2
28	Diabetes mellitus i-pocketcards 2011	german	2011-06-09	2011-06-09	1	1	Börm Bruckmeier Verlag GmbH			3.59			4.5	8			1			1				1		2
29	Diabetes Mellitus i-pocket	englisch		2011-06-14	1	1	Börm Bruckmeier Publishing LLC			8.99							1							1		1
30	Diabetes Cookbook + 2ND EDITION by Food4Health	englisch	2011-06-22	2011-06-22		1	Caplan			4.49								1						1		1
31	Q-Meds	englisch	2011-07-25	2013-01-07	1	1	David Anderson			0.89									1					1		1
32	VitaDock	german	2011-04-04	2013-01-18	1	1	Medisana AG		1				4	17	1	VitaDock measuring modules; adapter for smartphones			1	1			1	1		3
33	Diabetic Diet Recipes	englisch	2011-08-09	2011-08-09	1	1	Kinit Shah			0.89								1						1		1
34	Low Carb Recipes.	englisch	2011-09-15	2011-09-15	1	1	Nexscience LLC.			0.89								1						1		1
35	Diabetes Cookbook+ 3rd edition	englisch	2011-09-23			1	Caplan			4.49								1						1		1
36	Diabetes Self-Management Magazine for iOS	englisch	2011-10-05	2012-07-04	1	1	R.A. Rapaport Publishing, Inc.		1								1							1		1
37	OAPC Dopamine Agonists in Type 2 Diabetes	englisch	2011-10-14	2011-10-14	1	1	MedHand - Mobile Libraries			4.49							1							1		1
38	Carb Master for iPad - Daily Carbohydrate Tracker	englisch	2011-10-17	2012-06-23		1	Deltaworks			4.49	1							1	1				1	1		3
39	Diabetes Cookbook+ : PARTY!	englisch	2011-11-17			1	Caplan			4.49								1						1		1
40	Carb Manager for iPad	englisch	2011-11-22	2013-01-17		1	Wombat Apps			4.49									1					1		1
41	10000+ Diabetic Recipes	englisch	2011-12-03	2012-12-14	1	1	XiaoKK			1.79								1						1		1
42	Diabetes Aid: Brought to you by KFH	englisch	2011-12-07	2012-12-21	1	1	Prodesign Apps		1								1	1						1		2
43	Diabetic friendly Recipes	englisch	2011-12-07	2011-12-07	1	1	Asad Shah		1									1						1		1
44	TactioGesundheit (Fährtenleser Gewicht, Aktivität & Blutdruck)	german	2011-12-11	2013-02-01	1	1	Tactio Health Group Inc.			8.99			3		1	Via wireless bluetooth connection for scales, blood pressure monitors, activity tracker			1	1				1		2
45	bSugaz	englisch	2011-12-13	2012-04-18		1	Jody Kenner			0.89									1					1		1
46	MedSimple	englisch	2011-12-18	2013-02-19	1	1	My Diabetes Home, LLC		1								1				1			1		2
47	Fakten Diabetes	german	2012-02-14	2013-01-04	1	1	enpevita GmbH		1								1							1		1
48	Diet Express	englisch	2012-03-14	2012-08-16	1	1	Chris Donaldson		1								1	1						1		2
49	eKnowledge - Diabetes: Lectures for Clinical P...	englisch	2012-03-12	2011-05-11	1	1	Projects In Knowledge, Inc.		1								1							1	1	1
50	Diabetes & Technologie	german	12.04..2012	2012-12-14		1	Kirchheim & Co GmbH		1								1							1	1	1
51	MyDiabetesDigital Magazine - Deutsch	german	2012-04-26	2012-12-20	1	1	Double Check BV		1								1	1						1		2
52	Zuum Health Tracker	englisch	2012-04-27	2012-11-18		1	Washington University in St. Louis		1										1	1		1	1	1		4
53	Diabetes-Eltern-Journal	german	2012-04-27	2012-11-19		1	Kirchheim & Co GmbH		1								1							1		1
54	Glucose Recorder	englisch	2012-05-02	2013-02-07	1	1	Cappable Limited			1.79									1				1	1		2
55	Diabetix Diabetes Management Assistant	englisch	2012-05-01	2012-07-20	1	1	Kris & Brake Technologies Inc.		1								1		1	1				1		3
56	Verfolgen Sie meine Rx Medication Management von der APG Solutions…	german	2012-05-30	2012-10-18	1	1	APG Solutions			0.89									1	1	1		1	1		4
57	DiabetesManagementDatabase	englisch	2012-06-07	2012-08-04	1	1	Laguna LTD.			5.49	1								1					1		1
58	Diabetes-Journal	englisch	2012-06-07	2012-11-19		1	Kirchheim & Co GmbH		1				1.5	7			1	1						1		2
59	Diabetes Typ-2	german	2012-06-07	2013-01-23		1	Johann Baptiste Dedié		1								1							1		1
60	Diabetes (Animated Pocket Dictionary series) Focus Apps	englisch	2012-06-15	2012-02-06	1	1	Expanded Apps		1								1							1		1
61	Leben mit Typ-2-Diabetes	englisch	2012-07-03	2012-07-03	1	1	Börm Bruckmeier Verlag GmbH			2.69							1							1		1
62	MedicalMe	englisch	2012-07-18	2012-09-26	1	1	Kris & Brake Technologies Inc.		1								1		1					1		2
63	Blood Sugar Monitor	englisch	2012-07-24	2012-07-24	1	1	Swabi Mobile			5.49									1				1	1		2
64	Healthsome	german	2012-07-24	2013-02-05	1	1	Taconic Systems LLC			4.49									1				1	1		2
65	Resist Diabetes Workout Tool	englisch	2012-07-27	2012-07-27	1	1	Personal Computer Resources, Inc.		1										1					1		1
66	Type 2 Diabetes: What now?	german	2012-07-27	2012-11-20		1	Everyday Health, Inc.		1								1	1	1					1		3
67	Gluco-Logger von der APG Solutions LLC für iPhone und iPad	german	2012-08-01	2012-10-20	1	1	APG Solutions		1										1				1	1		2
68	Ernährung bei Typ-2-Diabetes	german	2012-08-17	2012-08-17	1	1	Börm Bruckmeier Verlag GmbH			2.69								1						1		1
69	Glukose Monitor	german	2012-08-17	2013-02-05	1	1	Taconic System LLC		1										1	1	1		1	1		4
70	HelpDiabetes	englisch	2012-08-24	2013-02-21	1	1	Hippo & Friends		1										1	1				1		2
71	Diabetic Food & Recipes	englisch	2012-09-10	2012-09-10	1	1	Agnes Ng			1.79								1						1		1
72	Glucose Companion for iPad	englisch	2012-09-14	2013-02-12	1	1	Maxwell Software	1		1.79									1				1	1		2
73	Your Life with Diabetes - Patient Education	englisch	2012-09-21	2013-01-23	1	1	Börm Bruckmeier Verlag GmbH			0.89							1					1		1		2
74	Diabetes+	englisch	2012-09-25	2012-09-25	1	1	ana maria cecilia dagal		1								1							1		1
75	dbLog	englisch	2012-09-28	2013-01-15	1	1	Bright Moments			0.89									1				1	1		2
76	Diabetes QLD Download to download	englisch	2012-11-12	2012-11-12	1	1	Rowland. Pty Ltd		1								1						1	1		2
77	Diabesties	englisch	2012-10-26	2012-10-26	1	1	Ayogo Health		1										1				1	1		2
78	Diabetes Akupunktur: 7 Punkte Selbstheilung	german	2012-11-02	2012-11-10	1	1	Dr. Jakob Bargak			4.49												1		1		1
79	JDRF Walk to Cure Diabetes	englisch	2012-11-02	2012-11-02	1	1	Niket Sourabh		1										1			1	1	1		3
80	Nutri-Touch	englisch	2012-11-13	2012-11-13		1	Cincom Systems, Inc.			2.69								1						1		1
81	iCookbook Diabetic - Recipes and nutritional information plus health articles for people with diabetes	englisch	2012-11-13		1	1	Publications International, Ltd.		1									1						1		1
82	Health Stats Log	englisch	2012-11-30	2013-02-20	1	1	Greg Shaffer			0.89									1					1		1
83	CANRISK Diabetes Questionnaire	englisch	2012-12-03	2012-12-03	1	1	Public Health Agency of Canada		1											1				1		1
84	Your LifeLong Health	englisch	2012-12-14		1	1	WWW Machealth Pty Ltd			2.69									1		1			1		2
85	Diabetes In Check	englisch	2013-01-11	2013-02-04	1	1	Everyday Health, Inc.		1								1	1	1		1	1	1	1		6
86	Diabetic Diet Meals	englisch	2013-02-02	2013-02-02	1	1	Creative iApps			0.89								1						1		1
87	Diabetes Friendly RecipesTM	englisch	2013-02-27		1	1	App Cookies			0.89								1						1		1
88	Diamedic	german	2008-08-06	2011-04-07	1		Nicholas Martin			5.49			3.5	52					1					1		1
89	Diabetes Log	englisch	2008-08-27	2009-01-31	1		Distal Thoughts		1				3.5	188					1					1		1
90	Glucose	englisch	2008-10-24	2012-10-31	1		Brandon Fosdick			0.89			1	6					1				1	1		2
91	Diabetes Pilot	englisch	2009-01-21	2011-12-19	1		Digital Altitudes, LLC	1		13.99			3.5	6			1	1	1				1	1		4
92	Diabetes Diary	englisch	2009-04-06	2012-11-07	1		fridayforward			2.69			3	9					1				1	1		2
93	Diabetic Coach	englisch	2009-06-02	2009-11-24	1		ThinkSafe			0.89							1							1		1
94	Diabetes Health News Reader	englisch	2009-06-02	2009-11-05	1		Richard de los Santos			0.89							1							1		1
95	Insulin Calculator	englisch	2009-07-04	2012-10-11	1		fridayforward			0.89			2.5	5								1		1		1
96	iTeam Agenda Diabetes	englisch	2009-07-12	2010-03-19	1		Teamsoft Inc.			0.89									1				1	1		2
97	GlucoRecord	englisch	2009-07-23	2009-08-20	1		Scott Raven			2.69									1					1		1
98	Healthy Life Labs - A1c Converter	englisch	2009-08-06	2009-08-06	1		Healthy Life Labs			0.89										1				1		1
99	iCarb	englisch	2009-08-29	2012-09-21	1		Zanbow Inc.			0.89							1							1		1
100	DiabetesGrapher	german	2009-08-31	2010-07-13	1		michael heinz			0.89									1				1	1		2
101	MedValues Two	german	2009-09-10	2010-08-03	1		michael heinz			1.79	1		4	6					1				1	1		2
102	MedValues Pro	german	2009-09-10	2010-09-24	1		michael heinz			3.59	1		4.5	9					1				1	1		2
103	MedValues One	german	2009-09-10	2010-08-03	1		michael heinz			1.79	1								1				1	1		2
104	Hypo	englisch	2009-09-18	2010-10-17	1		jChicken.com			0.89												1		1		1
105	Endocrine Diseases	englisch	2009-10-22	2011-07-06	1		Michael Quach		1				4	10			1							1	1	1
106	Glyndex - Der Diät Berater für den glykämischen Index	german	2009-10-28	2012-11-09	1		Apps for the Eye			3.59			5	9			1	1						1		2
107	Diabetes Central News	englisch	2009-12-29	2009-12-29	1		askone			1.79							1							1		1
108	iEat For Life: Diabetes	englisch	2009-12-30	2010-08-19	1		Nutritionist Approved, Inc.		1									1						1		1
109	Carburetor	englisch	2010-05-31	2013-01-22	1		Cocoalena Software		1										1					1		1
110	Diabetes Health Mobile	englisch	2010-06-11		1		Diabetes Health		1								1						1	1		2
111	Insulin Dose Calculator Pro	englisch	2010-06-16	2010-08-20	1		STRUCTIVA			1.79										1				1		1
112	DF Diary	englisch	2010-06-28	2011-09-12	1		Diabetic Friend Ltd			1.79							1		1				1	1		3
113	DiabetesDietAndFoodTips	englisch	2010-07-14	2010-07-14	1		Joviant Technologies			0.89								1						1		1
114	DiabetesGuide	englisch	2010-07-16	2010-07-16	1		doctor_alex			1.79							1							1	1	1
115	iBolusCalc - Diabetes Blood Glucose Helper	englisch	2010-07-20	2010-09-09	1		Effective Delivery, Inc.			3.59										1				1		1
116	DiabetesFoodGuide	englisch	2010-08-10	2010-08-20	1		Joviant Technologies			0.89								1						1		1
117	Diabetes Guide & Lowering Tips	englisch	2010-09-18	2010-09-18	1		Dhaval Panchal			1.79							1							1		1
118	Easy Sugar	englisch	2010-10-14	2011-03-25	1		Seaside Apps			0.89									1				1	1		2
119	LogFrog DB - A Leap in Diabetes Management	englisch	2010-10-25	2013-01-26	1		Amphistyle, Inc.			2.69	1								1		1			1		2
120	Blood Sugar Tracker by healthycloud.com	englisch	2010-10-26	2011-05-08	1		Azumio Inc.		1										1				1	1		2
121	Diabetes-Tracker	englisch	2010-10-31	2010-10-31	1		John Stitt			1.79									1				1	1		2
122	RapidCalc Diabetes Manager	englisch	2010-11-06	2012-06-10	1		Gilport Enterprises			6.99									1	1			1	1		3
123	Living well with diabetes	englisch	2010-11-09	2010-11-09	1		Joviant Technologies			0.89							1						1	1		2
124	Coping with Diabetes - Everything You Need to Know	englisch	2010-11-13	2010-11-13	1		AppWarrior			0.89							1	1						1		2
125	All About Diabetes & Glycemic Index!	englisch	2010-12-19		1		Jacky Swift			17.99							1							1		1
126	DM graph	german	2010-12-31	2010-12-31	1		Minoru Oishi			0.89									1					1		1
127	iBGStar mmol/L Diabetes Manager	german	2011-01-11	2012-12-13	1		sanofi-aventis U.S. LLC		1				4	34					1				1	1		2
128	Glucose Manager Patient	englisch	2011-03-13		1		Weburban LLC			3.59									1					1		1
129	Hackensack University Medical Center Diabetes E...	englisch	2011-04-01	2011-10-24	1		Quantia Communications		1											1		1		1		2
130	ExtendMD	englisch	2011-04-05		1		ExtendMD		1										1				1	1		2
131	healthycloud - complete health tracking by healthycloud.com	englisch	2011-04-13	2012-02-07	1		Azumio Inc.			3.59									1			1	1	1		3
132	DiabeticsDiary	englisch	2011-04-19	2012-10-04	1		Quint & Moore Ltd			1.79									1				1	1		2
133	miDoc	englisch	2011-04-25	2012-10-12	1		OPUS 2			1.79									1				1	1		2
134	myDiabetes	englisch	2011-04-28	2011-05-24	1		Future Medical LLC		1										1				1	1		2
135	Diabetes	german	2011-05-05	2011-07-12	1		MVS Medizinverlage Stuttgart GmbH & Co. KG			5.49			3	5				1						1		1
136	Insulin Calc	englisch	2011-05-13		1		Maxwell Software			0.89										1				1		1
137	Carbo Count	englisch	2011-06-07	2011-06-07	1		KPT - Simple			4.49								1						1		1
138	Sugars: a Diabetes Blood Glucose/Carb/Insulin Log	englisch	2011-06-08	2011-08-22	1		tinoak			3.59										1			1	1		2
139	GlucoPulse	englisch	2011-06-09		1		Enemra, Inc.			3.59							1		1				1	1		3
140	GmateTM Smart	englisch	2011-06-16	31.02.2013	1		philosys		1						1	Bluetooth connection and WLAN can be applied			1					1		1
141	Diabetes - Ernährung	german	2011-06-20	2011-06-28	1		Cocomore AG		1				4	9				1		1				1		2
142	Dia-Diary	englisch	2011-07-02	2011-07-15	1		Brent Chesny			0.89									1				1	1		2
143	Cheng's Chinese Regimen - Diabetes	englisch	2011-07-08		1		Anhui HVT Digital Technology Co., Ltd			0.89												1		1		1
144	InsulinSmart	german	2011-08-05	2011-08-19	1		Sistema Informatizado Ayuda Diagnostico Tratamiento, S.L.			0.89										1		1		1		2
145	Health Trace - Health tracker, symptom, medication and…	englisch	2011-08-12	2012-06-04	1		Xivuh Ltd			4.49	1								1				1	1		2
146	Diabetics Recipes	englisch	2011-09-01	2012-04-24	1		LEAF Developers			0.89								1						1		1
147	MyBloodWorks	englisch	2011-09-13	2013-01-08	1		Gogle LLC			3.59									1					1		1
148	DiabetesIQ with UCSF	englisch	2011-09-15	2011-10-21	1		Quantia Communications		1								1		1					1		2
149	Messung-Tagebuch + Körpergewicht, Puls, Blutdruck, Blutzucker, …	german	2011-09-15	2012-06-11	1		ecoTouchMedia.com			1.79	1		4.5	32					1				1	1		2
150	DiabetesTeam Lite	englisch	2011-09-19	2011-09-19	1		Unosano		1										1				1	1		2
151	Diabetes:360	englisch	2011-10-26	2013-01-17	1		Deep Blue Web Technology and Design			1.79	1								1	1	1			1		3
152	Glooko Logbook - Diabetes? Take Control of Your BG Readings	englisch	2011-10-27	2012-09-24	1		Glooko, Inc.		1						1	Synchronization via Glooko MeterSync Cable or infrared with ACCU-CHEK® meters	1		1				1	1		3
153	Diabetes Management	englisch	2011-11-19	2011-11-19	1		websmc			4.49									1					1		1
154	myBolus	german	2011-11-21	2012-07-25	1		Christian Schurk			1.79										1				1		1
155	InsulinPlus	german	2011-12-10	2011-12-22	1		Daniel Wischer		1				3.5	9						1				1		1
156	Easy Diabetes Pro	englisch	2012-04-11	2012-04-23	1		Moonstone Apps			1.79	1								1		1		1	1		3
157	iDoutor	englisch	2012-04-12	2012-05-12	1		JelyHost		1										1	1			1	1		3
158	mySugr, Diabetes Management	german	2012-04-12	2013-01-24	1		mySugr		1				4.5	30					1			1	1	1		3
159	Diabetes Rechner	german	2012-04-20	2012-12-12	1		Ingemar Jacob		1				4	5					1	1				1		2
160	Simple Diabetes	englisch	2012-04-26	2012-11-09	1		Ivan Zahariev		1										1				1	1		2
161	BodyTab	englisch	2012-05-10		1		Bio-Screen Products Ltd.			5.49									1					1		1
162	Gluco Share	englisch	2012-05-14	2012-10-06	1		Vmersion - Health, a CA. LP.		1										1		1		1	1		3
163	GlucoClac	englisch	2012-05-26	2013-01-17	1		George Drummond			1.79										1				1		1
164	American Diabetes Association Standards of Care	englisch	2012-05-31		1		American Diabetes Association		1								1								1	1
165	mDiabetes	englisch	2012-06-04	2012-11-26	1		CRT Technology			1.79							1		1				1	1		3
166	Laborwerte Diabetes	german	2012-12-06	2012-06-04	1		Conzappt GbR			3.59	1						1		1				1	1		3
167	Daily Carb Premium - Carbohydrate, Glucose, Medication, Blood Pressure…	englisch	2012-06-06	2012-11-06	1		Maxwell Software			2.69	1						1		1	1	1		1	1		5
168	Sukari	englisch	2012-06-12		1		Ben Nakhi Textiles		1										1					1		1
169	Sugarpoint	german	2012-07-09	2012-09-12	1		internum GmbH			0.89									1		1		1	1		3
170	Low GI Diet Tracker - Glycemic Index Manager BuddyTM	englisch	2012-07-11	2012-12-28	1		Greg Ellis			1.79							1		1					1		2
171	Vitalwert-DB	german	2012-07-13	2012-07-23	1		Pierre Bongen		1										1					1		1
172	Diabetes Tracker with Blood Glucose/ Carb Log by MyNetDiary	englisch	2012-07-12	2013-01-03	1		MyNetDiary Inc.			8.99							1		1	1		1	1	1		5
173	Food Navi - diabetes II	german	2012-07-30	2012-09-01	1		GOE mbH			2.69							1					1		1		2
174	HealthGear ~ Track Diabetes, Blood Pressure, BMI & more	englisch	2012-08-02	2012-10-01	1		Med Gears			3.59							1		1	1	1		1	1		5
175	Microsoft HealthVault	englisch	2012-08-13	2013-01-25	1		Microsoft Corporation		1										1		1	1	1	1		4
176	Diabetes+	englisch	2012-08-17	2012-09-03	1		StackThread Software Ltd			0.89									1	1	1		1	1		4
177	iBGLifeX	englisch	2012-09-04	2013-01-17	1		DELBio, Inc.		1						1	Via Bluetooth for DELBio blood glucose meter (DE-020) only for iPhone 4S running on iOS5.0+			1	1	1		1	1		4
178	DM Diary	german	2012-09-07	2012-11-13	1		Ingemar Jacob		1									1	1				1	1		3
179	Diabetes Tracker	englisch	2012-09-14		1		NoGoToGames			0.89									1				1	1		2
180	Diabetic's Diary	englisch	2012-10-04	2012-10-30	1		Saraiya.com LLC		1										1				1	1		2
181	Diabetes Logger	englisch	2012-10-13	2012-12-14	1		Simfish		1										1					1		1
182	Blood Sugar	englisch	2012-10-23		1		WholeLife Holistic Nutrition Inc.			2.69								1						1		1
183	Betabetes	englisch	2012-11-02		1		Kainos Software Ltd		1										1				1	1		2
184	Easy HbA1c Converter	englisch	2013-11-11		1		Brent Chesny		1											1				1		1
185	URIGHT Diabetes Manager	englisch	2012-11-27	2013-01-02	1		TaiDoc		1										1					1		1
186	d_nizer Diabetes ICT	german	2011-11-30	2012-12-05	1		d_nizer GmbH			49.99			3.5	14				1	1	1			1	1		4
187	Disarm Diabetes	englisch	2013-01-10	2013-02-11	1		App Addiction			1.79							1		1	1				1		3
188	DiabetesScS	englisch	2013-01-23		1		Choices & Patterns Inc.			17.99									1		1			1		2
189	Insulin Units	englisch	2013-02-08	2013-03-01	1		Kenneth Wallace			0.89										1				1		1
190	Diabetes Vue	englisch	2013-02-12	2013-02-27	1		Mitesh Sheta			0.89									1					1		1
191	Wellaho	englisch	2013-02-19		1		Sanitas Inc.		1										1				1	1		2
192	Diabetes Stop Pro	englisch	2013-02-21		1		TenraySoft, LLC			4.49							1		1	1				1		3
193	Blood Glucose Level Note	englisch	2013-02-22		1		KOKI ARAI			1.79									1					1		1
194	SugarPal Diabtes Manager	englisch	2013-03-01		1		L F Tiemeijer			3.59									1	1			1	1		3
195	Blood Sugar	englisch	2013-03-01		1		Man Ching Wong		1										1					1		1
196	Diapedia	englisch	2013-02-19	2013-03-01		1	Driebit Amsterdam		1								1							1		1
197	Type 1 diabetes friend: alcohol guide	englisch	2012-02-04	2013-11-03		1	AP Apps		1								1							1		1
198	Diabetes Terminology	englisch	2012-10-18	2012-10-18		1	Vishal Jani			0.89							1							1		1
199	Diabetes in Practice	englisch	2012-10-11	2013-02-28		1	Existential Ltd			5.49							1					1			1	2
200	Diabetes ABCs	englisch	2012-08-20	2012-09-30		1	University of Illinois		1										1	1					1	2
201	eHealth	englisch	2012-06-07	2012-07-19		1	Apex Mobile			1.79							1		1		1		1	1		4
202	Hip Shot	englisch	2012-05-11	2013-03-04		1	NATHANIAL Woolls			0.89									1		1		1	1		3
203	Medical Glossaries	englisch	2012-05-09	2012-05-09		1	Willard Peart		1								1								1	1
204	Diabetes FAQ	englisch	2012-05-04	2012-05-04		1	Focus Medica		1								1							1		1
205	The Journals of the American Diabetes Association: Diabetes, Diabetes Car…	englisch	2012-04-30	2013-09-12		1	American Diabetes Association		1								1							1	1	1
206	MyDiabetesDigital Magazine - English	englisch	2012-04-25	2012-12-19		1	Double Check BV		1								1							1		1
207	Animated Quick Reference Guide - DiabeticFoot	englisch	2012-04-16	2012-04-16		1	Focus Medica		1								1							1		1
208	Diabetic Nephropathy Management Support	englisch	2012-03-30	2012-04-23		1	Jason LEUNG		1								1			1		1			1	3
209	medicalNotesHD	englisch	2012-03-28	2013-04-10		1	George Kong softwares			1.79									1	1		1	1		1	4
210	medicalNotes	englisch	2012-03-28	2013-04-10		1	George Kong softwares			1.79									1	1		1	1		1	4
211	BloodWork	englisch	2012-03-23	2012-07-20		1	Kris & Brake Technologies Inc.		1										1	1			1	1		3
212	Diabetische Neuropathie	german	2011-12-08	2011-12-08		1	Börm Bruckmeier Verlag GmbH			3.59							1								1	1
213	Health Risk Assessments	englisch	2011-12-07	2011-12-07		1	Healthy Life Labs			0.89										1				1		1
214	AAeARx:AIIRBlockers	englisch	2011-08-15	2013-02-11		1	First Line Medical Communications Ltd			0.89							1							1		1
215	Insulin RX	englisch	2011-07-06	2012-06-28		1	GAF			0.89											1			1		1
216	Injection Tracker3	englisch	2011-06-27	2013-07-05		1	Joseph Elbeery		1										1					1		1
217	Oxford Handbook of Endocrinology and Diabetes, Second Edition	englisch	2010-03-16	2011-04-14		1	MedHand - Mobile Libraries			44.99							1							1		1
218	Diabetes, Cancer & Nutrition by WAGmob	englisch	2011-03-28	2013-08-30		1	Quizmine.Com			1.79							1							1		1
219	Mayo Clinic Diabetes Type 2 Wellness Solutions by GAIAM	englisch	2011-03-09	2011-04-08		1	Netframes			15.99							1	1				1		1		3
220	MyHealthyWaist	englisch	2011-02-24	2013-04-15		1	Nurun		1								1		1						1	2
221	My Blood Test for iPad	englisch	2010-12-21	2013-05-01		1	Da Pont			4.49									1	1				1		2
222	Diabetes @Point of Care360	englisch	2010-10-08	2013-11-13		1	Projects In Knowledge, Inc.		1								1					1		1		2
223	Miniatlas Diabetes Mellitus	englisch	2010-08-04	2013-09-25	1	1	ec-europe			1.79									1				1		1	2
224	Diabetes Glucose Tracker App	englisch	2009-03-02	2013-04-13		1	iHealth Ventures LLC.			2.69									1				1	1		2
Keyword: Blood sugar
225	BGluMon - Blood Glucose Monitor	englisch	2010-02-23	2013-02-02	1	1	Anatoly Butko			2.69					1	Synchronization and file transport between devices via wifi and Bluetooth			1	1			1	1		3
226	Blood Groups n Diet	englisch	2010-11-24	2012-06-05	1	1	Egate IT Solutions Pvt Ltd			0.89							1	1						1		2
227	Health Tracker for iPad -All-In-One Tracking for BP, Glucose & Weight	englisch	2011-01-24	2012-12-05		1	Xlabz Technologies Pvt Ltd			3.59									1	1			1	1		3
228	Easy Health Check	englisch	2012-02-13	2012-10-16		1	Perasoft			1.79							1							1		1
229	iBloodGlucose361	englisch	2012-05-27	2013-04-02		1	tdtom Lou			2.69									1					1		1
230	iBloodGlucose361plus	englisch	2012-08-16	2013-04-02		1	tdtom Lou			8.99									1				1	1		2
231	Glucograph - Blood sugar observer.	englisch	2013-03-29		1	1	Sergey Seitov			0.89									1					1		1
232	Pocket A1c	englisch	2009-05-26	2010-07-15	1		John Carlin		1											1				1		1
233	Diabetes Companion	englisch	2010-03-09	2012-04-18	1		dLife		1								1	1	1				1	1		4
234	Health Tracker PRO for iPhone -All-In-One Tracking for BP, Glucose & Weight	englisch	2010-04-09	2012-12-08	1		Xlabz Technologies Pvt Ltd			2.69									1	1			1	1		3
235	PocketWeight	englisch	2010-04-23	2010-07-23	1		jinsoo jeong			0.89									1					1		1
236	Aspirin - The Pro Medication Tracker & MinderRe	englisch	2010-10-30	2011-01-26	1		ma ming ge			1.79									1		1			1		2
237	Stabilix PHR Lite	englisch	2010-12-18	2010-12-20	1		Stabilix Corporation (US)		1										1					1		1
238	HbA1c	englisch	2011-04-01		1		rabidmoose		1											1				1		1
239	Smart Health Tracker	englisch	2011-11-18	2012-11-19	1		IT Cases		1										1				1	1		2
240	Avado Tracker	englisch	2011-12-07	2012-01-06	1		Avado, Inc.		1										1		1		1	1		3
241	Medical Diary - All in ONE	englisch	2012-01-07	2013-03-08	1		YangYeon Cho			0.89									1		1		1	1		3
242	BloodGCalc	englisch	2012-02-22		1		Amvrin Systems		1										1					1		1
243	Glucose Tracker - Simple and Complete App to track Diabetes…	englisch	2012-04-12		1		We4Mobile		1								1		1				1	1		3
244	Glucose Readings	englisch	2012-04-19	2013-02-07	1		Virtual Pianist			0.89									1				1	1		2
245	Health Measure	englisch	2012-09-06		1		GV Concepts		1										1					1		1
246	iBloodGlucose360	englisch	2012-11-02		1		tdtom Lou			8.99									1					1		1
247	Monitor (Health logger)	englisch	2013-03-23		1		Med Gears			0.89							1		1		1		1	1		4
248	Blood Sugar Tracking	englisch	2013-01-24	2013-01-31	1	1	Jeremy Furr			3.59									1		1		1	1		3
249	MediScroll Health Notes for iPad	englisch	2012-08-03	2012-08-03		1	MediScroll LLC			0.89									1				1	1		2
Keyword: Blutzucker (German)
250	bant	german	2010-03-25	2012-12-23	1		University Health Network		1				3	6					1				1	1		2
251	Therapie-Tagebuch	german	2010-06-20	2012-07-03	1		ecoTouchMedia.com			1.79	1								1		1	1	1	1		4
252	iGlu-BZ	german	2012-12-07	2013-01-29	1		TaiDoc		1										1					1		1
Keyword: Glucose
253	iBlood Test Monitor	englisch	2010-10-13	2010-11-01	1	1	iTech Developers			0.89	1								1					1		1
254	IGLU361Lite	englisch	2011-11-04	2012-03-12	1	1	tdtom Lou			0.89									1				1	1		2
255	GenieMD	englisch	2012-07-30	2013-04-02	1	1	GenieMD, LLC		1										1				1	1		2
256	my eMedicalTools	englisch	2012-08-17	2012-12-19	1	1	Medical Tools			5.49									1				1	1		2
257	Glycosmedia	englisch	2012-08-20	2012-09-14	1	1	Blue Pool Apps		1								1						1	1		2
258	GlucoSweet - Diabetes Management	englisch	2012-11-19	2013-02-22	1	1	Sockii Pty Ldt			2.69									1				1	1		2
259	Understanding Diabetes	englisch	2013-03-20			1	Smarter Learning LLC			1.79							1							1		1
260	Animated Atlas of Diabetes	englisch	2013-03-21	2013-03-20	1	1	Focus Medica		1								1							1		1
261	HealthBalance	englisch	2013-04-02		1	1	KLONK			3.59									1					1		1
262	Glucose-Charter	englisch	2008-07-17	2009-01-15	1		e-Agent			0.89			1.5	7			1		1					1		2
263	Diabetes Dictionary	englisch	2009-12-04		1		Hurryforward Ltd			0.89							1							1		1
264	Diabetes Terms - A comprehensive Glossary	englisch	2010-02-16		1		substatica			1.79							1							1		1
265	Blood Pal - Glucose Tracker	englisch	2010-06-25	2010-08-21	1		Deltaworks			0.89	1								1				1	1		2
266	myVitali	german	2011-01-31	2013-02-28	1		myVitali AG		1				2.5	10					1				1	1		2
267	Harnwerte Pro	german	2011-06-07	2013-03-08	1		Dr. Steve Müller			0.89							1							1		1
268	GluLog	englisch	2012-03-10	2012-03-09	1		Hideki Ogawa			2.69									1					1		1
269	GlucoTimer	englisch	2012-03-19	2012-03-30	1		Binary Dynamics			0.89											1			1		1
270	Glucose Tracker +	englisch	2012-06-07	2012-09-17	1		HealthSaaS, Inc.		1										1					1		1
271	Diabettes	englisch	2012-08-27		1		Tipis Mobile		1										1					1		1
272	Health Track	englisch	2012-09-04	2012-09-03	1		ed patrick		1										1				1	1		2
273	iHealth Gluco-Smart	englisch	2012-11-13	2013-03-05	1		iHealth Lab Inc.		1										1		1		1	1		3
274	Blood Test Guide - Analyze Your Blood Test Report	englisch	2012-01-17	2013-03-18	1		O Clock Software Pvt Ltd		1								1						1	1		2
275	Blood Test Monitor "für iPad"	englisch	2011-04-06	2011-04-06	1	1	iTech Developers			0.89	1								1					1		1
276	B. Braun SGC Tutorial HD	englisch	2010-11-16	2011-08-25	1	1	B. Braun Melsungen AG		1											1					1	1
Keyword: Glukose (German)
	no additional apps found

## Sheet: exclusively Android
nr	General information				Developer information	Desktop application	Acquisition costs			Popularity/ user ratings			Interfaces		Range of functions (multiple selections possible)							User groups		Number of functions per app
	Name	Language	Date of release	Latest update	Developer	Availability of a desktop application	Freeware	Exact price in Euro	Availability as lite-version	Number of downloads/ installations	User rating	Number of user ratings	Availability of an interface/connectivity to (an) external sensor(s)/ devices	Type of external sensor(s)/ devices	Information function	Recipe suggestions	Documentation function	Analysis function	Reminder function/ timer	Advisory function/ therapy support	Data forwarding/ communication function	Patients	Physicians/ qualified health personnel
Apps exclusively for Android
Keyword: Diabetes
1	OnTrack Diabetes	german		2011-06-12	GExperts Inc		1			500.000 - 1.000.000	4.5	4140					1		1		1	1		3
2	Diabetes-Uhr	german		2013-01-11	Initiative Präventionspartner		1			5.000 - 10.000	4.5	17			1							1		1
3	Diabetes-Tagebuch	german		2012-07-24	Jeschua Schang		1			5.000 - 10.000	4	34					1					1		1
4	Hörbuch - Diabetes	englisch		2012-10-23	Twayesh Projects		1			10.000 - 50.000	4	28			1							1		1
5	DiaLog: Diabetes Logbook	german		2013-02-11	David Froehlich			3.99		50 - 100	4.5	3					1				1	1		2
6	Diabetes Diary	englisch		2013-02-09	Hideki Ogawa			2.64		100 - 500	5	7					1				1	1		2
7	Diabetes-Karte	german		2013-04-10	ko-sawamura		1			500 - 1.000	5	1								1		1		1
8	Blutzuckermessgerät	german		2011-08-07	Francisco J Belchi			2		1.000 - 5.000	4	92	1	via Bluetooth			1		1	1	1	1		4
9	Registrieren Glucose Pro	englisch		2013-01-03	Ing. Victor Gonzalez			1.05		100 - 500	5	4					1				1	1		2
10	Glucool Diabetes Premium	englisch		2012-02-06	3qubits			4.99		1.000 - 5.000	4.5	103					1	1	1		1	1		4
11	GlucoBox	german		2012-01-06	Andreas Klein			1.1		100 - 500	2.5	4			1		1	1	1			1		4
12	Diabetes 101 by WAGmob	englisch		2012-12-31	WAGmob (Simple 'n Easy)			1.51		1.000 - 5.000	5	16			1							1	1	1
13	DiabControl	german		2012-11-08	Marcel Hartmann		1			1.000 - 5.000	4	38					1				1	1		2
14	Diabetes	englisch		2011-02-10	BAWidgets.com		1			10.000 - 50.000	4	26			1							1		1
15	All About Diabetes	englisch		2012-01-04	Readandro		1			10.000 - 50.000	3.5	32			1							1		1
16	Delicious Diabetic Recipes	englisch		2012-10-14	ChiBooks			2.19		1 - 5						1						1		1
17	ADA Diabetes Recommendations	englisch		2013-02-01	Skyscape		1			1.000 - 5.000	5	2			1							1		1
18	Glucool Diabetes	englisch		2012-02-06	3qubits		1			10.000 - 50.000	3.5	90					1				1	1		2
19	Diabetes	englisch		2013-02-23	Rodrigo Sepúlveda Palamara		1			50.000 - 100.000	4.5	122			1								1	1
20	Diabetes Tracker Lite	englisch		2012-12-10	Migital IA		1			10.000 - 50.000	3.5	67					1					1		1
21	Diabetes Management System	englisch		2011-04-14	Radvision		1			10.000 - 50.000	3	39				1	1					1		2
22	Zuckerkrankheit	german		2013-02-21	Klimaszewski Szymon		1			10.000 - 50.000	4.5	27					1				1	1		2
23	Diabetes Diet	englisch		2013-02-20	bigo		1			10.000 -50.000	4	18			1							1		1
24	Diabetic Audio Recipes Lite	englisch		2012-07-18	Fruity Production		1			10.000 - 50.000	4	40				1						1		1
25	BE Tabelle	german		2012-04-25	EricVonEric			1		500 - 1.000	2.5	6				1						1		1
26	Diabetes Log Book	englisch		2011-02-13	Arther W		1			10.000 - 50.000	3.5	22					1					1		1
27	SIGN Diabetes Patient Guide	englisch		2012-09-11	SIGN Executive		1			500 - 1.000	4.5	3			1							1		1
28	Diabetes Mellitus apc	englisch		2011-10-10	Borm Bruckmeier Publishing LLC			3.71		100 - 5000	4	2			1							1		1
29	BG Monitor Diabetes	englisch		2013-02-02	gowong		1			1.000 - 5.000	4.5	16					1	1			1	1		3
30	Diabetes Tips and Hazards	englisch		2012-11-21	HighOnSMS		1			500 - 1.000	5	5								1	1	1		2
31	Basic Nutrition and Diabetes	englisch		2012-01-29	Patient Education Programs LLC		1			1.000 - 5.000	3.5	5			1							1		1
32	Type 2 Diabetes	englisch		2012-01-29	Patient Education Programs LLC		1			1.000 - 5.000	3	4			1							1		1
33	Type 2 Diabetes	englisch		2013-01-15	Expanded Apps, Inc.			6.99		5 - 10					1							1		1
34	Diabetes Mellitus	englisch		2013-01-15	Expanded Apps, Inc.			7.19		1 - 5					1							1		1
35	Diabetes Education Series	englisch		2012-01-31	Patient Education Programs LLC			3.75		100 - 500					1							1		1
36	Eye Care and Diabetes	englisch		2012-01-29	Patient Education Programs LLC		1			500 - 1.000	5	1			1							1		1
37	Basic Nutrition and Diabetes	englisch		2012-01-29	Patient Education Programs LLC		1			1.000 - 5.000	3.5	5			1							1		1
38	Dining Out and Diabetes	englisch		2012-01-29	Patient Education Programs LLC		1			500 - 1000	2.5	3			1							1		1
39	Diabetes Log	englisch		2010-08-01	LuppTech			3.63		100 - 500	3.5	6					1				1	1		2
40	Diabetes Log	englisch		2013-02-25	Bede Products		1			10 - 50	5	4					1	1			1	1		3
41	GlucaTrends Diabetes	englisch		2013-02-10	Glucatrends Developer		1			1.000 - 5.000	4.5	30					1		1			1		2
42	Medilog	german		2012-07-05	Maxcom			0.69	1	50 - 100	3	3							1			1		1
43	Recipe Search	englisch		2013-02-28	allthecooks.com		1			5.000.000 - 10.000.000	4.5	17502				1						1		1
44	Diabetes Tracker Carb Ed.	englisch		2013-03-06	Daniel Development			1.04		100 - 500	3.5	6					1					1		1
45	Myway Diabetes Management-Paid	englisch		2012-09-10	Myway Health			4.54	1	10 - 50	4.5	2	1	via Bluetooth			1		1		1	1		3
46	Diabetes natural food control	englisch		2011-06-08	JTJ Ventures			0.67		100 - 500	5	1				1						1		1
47	GlucoWave Diabetes	englisch		2011-10-26	Bytewave			1.99		100 - 500	4	12					1		1		1	1		3
48	Canadian Diabetes Association	englisch		2011-11-20	Johanson Sand		1			500 - 1.000	4	5			1							1		1
49	Diabetes and Eating Out	englisch		2012-05-17	acaapps			0.78		100 - 500	3.5	8				1						1		1
50	Diabetes Tracker	englisch		2013-03-06	Daniel Development			1.04		100 - 500	3.5	6					1					1		1
51	Diabetes	englisch		2013-02-23	Focus Medica		1			1.000 - 5.000	4	4			1							1		1
52	Coping with Diabetes	englisch		2011-01-23	KoolAppz			0.95		50 - 100					1							1		1
53	Smart e-SMBG - Diabetes	englisch		2012-12-20	ARKRAY, Inc.		1			500 - 1.000	4	5					1	1			1	1		3
54	Treatments For Diabetes	englisch		2011-08-16	Casags Mktng		1			1.000 - 5.000	5	2			1							1		1
55	The Truth About Diabetes Pv	englisch		2012-03-10	Vertex Mind LLC		1			500 - 1.000	5	1			1							1		1
56	Diabetes Information	englisch		2011-03-06	ncemarketing		1			1.000 - 5.000	3	2			1							1		1
57	Diabetesbox	german		2011-05-18	girf@girf.ee		1			10.000 - 50.000	4	29					1		1	1	1	1		4
58	Introduction to Diabetes	englisch		2012-01-30	Healthier Me		1			100 - 500					1							1		1
59	Diabetic Recipes	englisch		2012-05-13	bigo		1			5.000 - 10.000	3	15				1						1		1
60	Diabetic Medicine App	englisch		2012-05-04	freerange360		1			1.000 - 5.000	5	2			1							1	1	1
61	DagensDiabetes	englisch		2011-11-18	Webmedialab		1			100 - 500	4	1			1							1	1	1
62	Diabetes Health Tracker	englisch		2012-10-14	West Coast Labs		1			100 - 500	5	1					1				1	1		2
63	Using The Glycemic Index	englisch		2013-01-22	Diginik			1.59	1	10 - 50					1							1		1
64	Blood Sugar Log (Diabetes)	englisch		2011-09-17	Senthil Sambandam			2.28		100 - 500	3	2					1				1	1		2
65	Diabetic Recipes Volume I	englisch		2012-01-15	ECI		1			5.000 - 10.000	2	9				1						1		1
66	Diabetic Recipes Volume II	englisch		2012-01-18	ECI		1			5.000 - 10.000	2.5	8				1						1		1
67	Roche - Diabetes Care Events	englisch		2012-02-13	DoubleDutch		1			100 - 500	5	1			1							1	1	1
68	Kidney Disease	englisch		2012-01-29	Patient Education Programs LLC		1			1.000 - 5.000					1							1		1
69	Lebensmittel Bewerter	german		2010-12-17	fuchs			5		10 - 50	5	1								1		1		1
70	Diabetic Diet Samples	englisch		2011-11-16	Post799			0.76		100 - 500	3.5	2				1						1		1
71	Travel Planning for Diabetics	englisch		2012-01-29	Patient Education Programs LLC		1			100 - 500	5	1			1							1		1
72	My Glu	englisch		2012-11-09	T1D First, Inc.		1			1.000 - 5.000	4	27			1	1	1			1	1	1		5
73	500 Delicious Diabetic Recipes	englisch		2013-01-30	wackiapps		1			100 - 500	4	7				1						1		1
74	ABMSP Diabetic Wound Care App	englisch		2011-05-25	Web Development Group		1			1.000 - 5.000					1							1		1
75	Coping With Diabetes	englisch		2012-08-17	App Depths LLC		1			50 - 100					1	1						1		2
76	Diabetic Diets Exposed	englisch		2012-12-04	dietsandfads.com		1			100 - 500						1						1		1
77	Good Health Habits w Diabete	englisch		2012-01-29	Patient Education Programs LLC		1			100 - 500					1							1		1
78	Diabetes Tips	englisch		2013-01-04	NANA APPS		1			50 - 100					1	1				1		1		3
79	iCare-D	englisch		2012-11-28	MedicalExcellence		1			1.000 - 5.000	3.5	6					1	1	1		1	1		4
80	Glucosurfer	german		2012-10-01	Glucosurfer.org			1		50 - 100	4.5	3				1	1	1				1		3
81	DiabetesMD	englisch		2011-12-06	WeBenefitAll LLC		1			1.000 - 5.000	4	5					1	1			1	1		3
82	Hyperglycemia	englisch		2012-01-29	Patient Education Programs LLC		1			100 - 500					1							1		1
83	Diabetes Hyperglycemia	englisch		2011-12-01	Patient Education Programs LLC			0.73		1 - 5					1							1		1
84	Diabetes Connect	englisch		2012-04-12	Diabetes Connect		1			500 - 1.000	5	5					1				1	1		2
85	NICE Guidance	englisch		2012-12-07	NICE		1			10.000 - 50.000	4	81			1							1		1
86	500 Tasty Diabetic Recipes	englisch		2011-05-17	Figspops			0.7		50 - 100	1	1				1						1		1
87	Diabetes Doctor	englisch		2011-06-11	Vital Acts Inc.			2.09		10 - 50										1	1	1		2
88	Self-Injection of Insulin	englisch		2012-01-29	Patient Education Programs LLC		1			100 - 500					1							1		1
89	BG Monitor Diabetes (Donate)	englisch		2013-03-09	gowong			1.53		10 - 50	5	5					1	1			1	1		3
90	Diabetic Assistant	englisch		2011-11-08	Peter Wescott			0.76		50 - 100	4.5	3				1		1				1		2
91	Certified Diabetes Educator	englisch		2011-12-01	Mometrix Media LLC			30.36		5 - 10					1							1	1	1
92	What is Diabetes?	englisch		2012-03-05	small cog			1.14		1-5					1							1		1
93	How to Survive Diabetes	englisch		2013-01-26	Amazing.Apps		1			10 - 50					1							1		1
94	Hospital Diabetes	englisch		2012-02-20	David Carmody			0.85		1 - 5					1								1	1
95	Diabetes Log	englisch		2013-02-25	Bede Products		1			50 - 100	5	4					1		1		1	1		3
96	Cert Diabetes Edu Flashcards	englisch		2012-02-16	Mometrix Media			38.04		1 - 5					1							1	1	1
97	Survival Skill Type 1 Diabetes	englisch		2011-12-02	Patient Education Programs LLC			0.73		1 - 5					1							1		1
98	Diabetic Medication Manager	englisch		2013-01-04	GiPSi Navigation		1			100 - 500					1				1			1		2
99	Sick Day Planning for Diabetes	englisch		2011-12-02	Patient Education Programs LLC			0.73		1 - 5					1							1		1
100	Sick Days for Diabetics	englisch		2012-01-29	Patient Education Programs LLC		1			100 - 500					1							1		1
101	Diabetiga Trial	englisch		2011-09-23	KyaliApps		1			100 - 500	4	2					1	1				1	1	2
102	Diabetes - Milking your finger	englisch		2011-12-01	Patient Education Programs LLC			0.73	1	1 - 5					1							1		1
103	Diabetes Care	englisch		2013-02-14	maulida		1			10 - 50	5	1			1							1		1
104	Diabetes Mellitus	englisch		2013-01-24	Xenon Entertainment LLC		1			5 - 10					1							1		1
105	Diabetic Recipes	englisch		2013-01-25	AppsMoment		1			100 - 500						1						1		1
106	Dental Health	englisch		2012-09-10	Historia LLC		1				3.5	15			1							1		1
107	Diabetes Health	englisch		2013-02-24	Infoapps		1			10 - 50	5	1			1	1						1		2
108	The Truth About Diabetes	englisch		2012-03-10	Vertex Mind LLC			6.1	1	1 - 5					1							1		1
109	How To Quit Smoking	englisch		2012-01-29	Patient Education Programs LLC		1			100 - 500					1							1		1
110	Einfache Rezepte No Ads SALE!	german		2013-02-23	JMT Apps			1.99		10 - 50						1						1		1
111	Hypnosis For Diabetics	englisch		2011-10-24	Kym Tolson & Hani Al-Qasem			3.58		10 - 50										1		1		1
112	Kidney Disease & Diabetes	englisch		2013-03-02	KRM Apps			1.04							1							1		1
113	EASD 2012 M	englisch		2012-10-02	Events Cross Media GmbH		1			500 - 1.000	2.5	5			1								1	1
114	Glycemic Basics	englisch		2011-06-04	Figspops			0.69		500 - 1.000	4.5	2			1	1						1		2
115	OneTouch UltraMini Auto Logger	englisch		2013-02-07	Infometers		1			50 - 100	5	4	1	via USB data cable for LifeScan OneTouch UltraMini meter			1					1		1
116	Madhumitra	englisch		2012-04-08	Lenus Labs		1			50 - 100	4	1					1		1			1		2
117	DPC Planner	englisch		2012-03-02	Glasgow City Marketing Bureau		1			10 - 50					1								1	1
118	OneTouch Select Auto Logbook	englisch		2013-02-07	Infometers		1			10 - 50	5	2	1	via USB data cable for LifeScan OneTouch Select meter			1				1	1		2
119	food:habits	englisch		2013-02-23	Jana Care		1			500 - 1.000	3.5	36				1						1		1
120	Glycemic Index Guide	englisch		2012-04-26	Google Appplay			0.75		100 - 500	3	2			1							1		1
121	SYMPTOMS OF DIABETES	englisch		2013-02-23	Kulwindar Kaur		1			1 - 5					1							1		1
122	Diabetic Recipes Video	englisch		2013-02-08	SolarPower		1			50 - 100						1						1		1
123	Insulin Unit Calculator	englisch		2011-03-14	Jason Timm			0.71		100 - 500	4	4						1				1		1
124	MyGlucoHealth	englisch		2011-11-04	Entra Health Systems		1			10.000 - 50.000	4	37	1	via Bluetooth for MyGlucohealth blood glucose testing meter; upload to MyGlucoHealth personal health record web portal			1		1		1	1		3
125	GlucoJournal	englisch		2011-03-26	Delphic Systems L.L.C.		1			5.000 - 10.000	3	35					1				1	1		2
126	MyHealthPoint	englisch		2013-02-16	Entra Health Systems		1			1.000 - 5.000	4	14			1		1		1		1	1		4
127	Kiwi血糖管理助手	englisch		2012-12-28	anchoret		1			1.000 - 5.000	4	20					1	1			1	1		3
128	Living w High Blood Sugar Pv	englisch		2011-10-13	Vertex Mind LLC		1			500 - 1.000	3	1			1							1		1
129	Glycemic 101	englisch		2011-04-15	KoolAppz			0.69		50 - 100	3	1			1							1		1
130	Diabetical	englisch		2013-03-10	Julius Burbulis		1			100 - 500	3.5	14			1		1					1		2
131	Health Tips	englisch		2013-03-13	JD Star		1			10.000 - 50.000	4	41			1							1		1
132	A1C Calculator	englisch		2010-04-17	Vimukti Technologies Pvt Ltd			1.45		100 - 500	2.5	6					1	1				1		2
133	Delicious Recipes	englisch		2012-07-02	miappzone		1			500 - 1.000						1						1		1
134	Nail Fungus Treatment	englisch		2012-12-01	InfoScoop Media		1			100 - 500					1					1		1		2
135	Dogaha	englisch		2012-01-03	hiyassat		1			1.000 - 5.000	2.5					1						1		1
136	HbA1c Calc	englisch		2011-02-20	Stéphane Planquart			1.49		50 - 100	3.5	4						1				1		1
137	ifood.tv for Google TV	englisch		2012-06-26	Future Today Inc		1			5.000 - 10.000	3	21				1						1		1
138	Delicious Diabetic	englisch		2010-12-30	Widemedia, LLC			7.26		1 - 5						1						1		1
139	Your Medicine 1-2-3 pro	englisch		2013-03-07	Your Medicine 1-2-3 pro			1.5	1	50 - 100	5	9					1		1			1		2
140	Eat Informed - Glycemic Index	englisch		2012-11-13	eVerbum		1			5.000 - 10.000	3.5	19				1						1		1
141	Get Rid Of Sugar Craving Now	englisch		2012-06-01	dietsandfads.com		1			100 - 500	1	1								1		1		1
142	eDiabetes Pro	englisch		2012-09-03	Physiosensing, Inc			3.97		1.000 - 5.000	4	15								1		1		1
143	myFitnessCompanion	german		2013-01-30	myFitnessCompanion		1			50.000 - 100.000	3.5	141	1	via Bluetooth			1	1	1	1	1	1		5
144	MFC Gold	german		2012-06-07	myFitnessCompanion			4.99		500 - 1.000	4	43	1	via Bluetooth			1	1	1	1	1	1		5
145	Diet Express	englisch		2012-12-28	Mobile App Company		1			100 - 500					1	1						1		2
146	Health Guide	englisch		2012-09-20	Bluebird Solutions		1			1.000 - 5.000	4.5	7			1							1		1
147	Health Master Pro	englisch		2011-10-30	GreenLife Apps			3.59		50 - 100	5	1					1		1			1		2
148	DiabetesManager	englisch		2010-01-24	Douglas Harley			3.63		100 - 500	4	12					1				1	1		2
149	Learn Yoga	englisch		2012-09-05	Signity Solutions		1			1.000 - 5.000	4.5	15			1					1		1		2
Suchbegriff_blood sugar																								0
150	Diabetes Info	englisch		2013-03-06	Jagdeep Nagpal		1			5 - 10					1			1		1		1		3
151	Health Journal PRO SALE	englisch		2013-03-03	Siyami Apps, LLC			1.52		100 - 500	4.5	11			1		1	1			1	1		4
152	Track Your Blood Sugar Level	englisch		2012-08-14	Gerald Adkins			1.5		100 - 500	3.5	4					1				1	1		2
153	Blood Sugar Tracker	englisch		2011-02-21	Agiliq		1			1.000 - 5.000	1.5	7					1		1			1		2
154	Sugar log	englisch		2011-04-15	Kristofer Björnson		1			10.000 - 50.000	4.5	90					1					1		1
155	Blutzucker Rekord	german		2012-04-25	n225.zero		1			5.000 - 10.000	3.5	21					1					1		1
156	Bluetooth Blood Glucose	englisch		2011-06-24	IdeaSynthesis LLC			1		50 - 100			1	via Bluetooth, compatible with Fora d15b			1		1			1		2
157	Glucose Tracker	englisch		2010-08-21	Neno Apps		1			10.000 - 50.000	4	52					1				1	1		2
158	Blood Glucose Diary	englisch		2012-09-02	Somdutta Roy		1			1.000 - 5.000	3.5	7					1				1	1		2
159	SocialDiabetes	german		2013-03-17	SocialDiabetes		1			10.000 - 50.000	4.5	213					1	1	1		1	1		4
160	Diabetic Diet Guide - FREE	englisch		2012-12-11	AppBuzz		1			1.000 - 5.000	4	2				1						1		1
161	D.O.T. Beta (Insulin Calc)	englisch		2012-03-15	VoidFlinger		1			1.000 - 5.000	5	23						1				1		1
162	Blood Glucose Tracker	englisch		2013-02-28	mHealthcom		1			100 - 500	4	6					1					1		1
163	Health Tracker Pro for Tablets	englisch		2013-01-21	XLabz Technologies Pvt Ltd			2.26		100 - 500							1	1				1		2
164	My Health Diary	englisch		2013-01-29	NeedStreet		1			500 - 1.000	4.5	8					1					1		1
165	My Health	englisch		2012-06-18	Septium Corp.		1			1.000 - 5.000	4	10					1					1		1
166	Diabete Calc	german		2013-01-25	Stéphane Planquart			1.99	1	100 - 500	4	6					1	1				1		2
167	Paramedics - First Aid-Pro	englisch		2013-02-25	cdB.-DATENSICHERUNG			1.15	1	10 - 50					1								1	1
168	Vital Stat	englisch		2011-10-15	Blair Consulting		1			1.000 - 5.000	3.5	8					1	1				1		2
169	Gesundheit Tagebuch	german		2012-01-07	PNN Soft		1			5.000 - 10.000	4	15					1				1	1		2
170	Medical Calculators	englisch		2010-11-23	Darren Gates			0.72		50 - 100	3	1						1				1	1	1
171	Diabetes Control	englisch		2013-03-12	SIM MOBILE DEVELOP		1			100 - 500	4.5	7					1		1			1		2
172	Health Assistant	englisch		2013-02-01	WSMRSOFT		1			5.000 - 10.000	4.5	48					1					1		1
173	AgileDiabetes	englisch		2010-05-31	AgileMedicine, LLC			0.72		100 - 500	4	10					1				1	1		2
174	Mahalife DiaTracker	englisch		2013-03-19	olivetech		1			100 - 500	5	18					1	1	1			1		3
175	Fit Journal	englisch		2011-02-09	TwistByte			0.69		1.000 - 5.000	3.5	32					1				1	1		2
176	Glucowiz Lite	englisch		2012-04-02	DYNAMIC OBJX		1			500 - 1000							1	1			1	1		3
177	Glyconverter - HbA1c Converter	german		2013-03-09	Domenico Trico'		1			100 - 500	5	4						1				1		1
178	Symphony's GHealth Demo	englisch		2012-05-06	Atul Nene		1			1.000 - 5.000	2	20					1					1		1
179	ManageBGL Diabetes Manager	englisch		2013-03-13	ManageBGL.com		1			100 - 500	2	2				1	1	1			1	1		4
180	Stabilix PHR Pro	englisch		2012-10-18	Stabilix Corporation			2.9		100 - 500	4	7					1	1				1		2
181	Health Measure Graph	englisch		2013-02-12	Soft Industry		1			1.000 - 5.000	4	24					1		1			1		2
182	Diabetical	englisch		2013-03-10	Julius Burbulis		1			100 - 500	4.5	14					1					1		1
183	Body Sugar	englisch		2009-11-08	Adibu			1.41		10 - 50	1	1					1					1		1
184	Health Care Management	englisch		2010-12-01	Eddie Chang		1			5.000 - 10.000	3.5	31					1					1		1
185	Doktor Tablet	englisch		2011-06-07	TSIP		1			500 - 1.000	5	5					1					1		1
186	Apollo Munich Health Insurance	englisch		2013-03-05	AMHI		1			100 - 500	4	3					1					1		1
187	LifeTrack	englisch		2011-07-04	mdsprime		1			100 - 500	4	1					1					1		1
188	Diabetes Monitor PRO	englisch		2012-04-27	JD Design			2.27	1	10 - 50							1				1	1		2
189	My Health Records	englisch		2012-06-28	Rob Robinson			2.41		100 - 500	3.5	3					1				1	1		2
190	iHealth	englisch		2012-05-24	Elevate Technologies		1			1.000 - 5.000	4	5					1					1		1
191	Health Index System	englisch		2011-02-24	Eddie Chang		1			1.000 - 5.000	5	5					1		1			1		2
192	Diabetes Guide	englisch		2013-02-21	esdandro		1			100 - 500					1							1		1
193	Diabetes Control	englisch		2012-10-15	Pixler Productions		1			100 - 500					1							1		1
194	Health Lite Qeepa	englisch		2011-11-14	Scientific Data Insight		1			100 - 500	5	1					1					1		1
195	imDoctor	englisch		2012-06-08	Quicols Consultancy Services			1.92	1	10 - 50	5	1					1	1			1	1		3
196	GlucoBot	englisch		2013-03-21	Stephen Hayton		1			50 - 100	4	6					1		1			1		2
197	Diabetes and Moringa	englisch		2013-03-01	Equitable Business Inc.		1			100 - 500	5	3			1							1		1
198	Sucralog Free	englisch		2012-04-18	Tom Corrigan		1			100 - 500	4	3					1					1		1
199	SmartPhone EMR	englisch		2011-04-06	developer.cit		1			1.000 - 5.000	3.5	5			1								1	1
200	Diabetes App	englisch		2013-03-14	Dutch Applications		1			500 - 1.000	2	1			1				1			1		2
201	C8M Preview	englisch		2012-08-28	C8 MediSensors		1			50 - 100			1	connection (no specification) to C8 MediSensors Optical Glucose Monitor™ System			1					1		1
202	MyLists and Databases	englisch		2012-06-27	LIMSoftware		1			10.000 - 50.000	4	41					1				1	1		2
203	Diabetic Recipes	englisch		2013-01-25	AppsMoment		1			100 - 500						1						1		1
204	Diet & Health Tracker - free	englisch		2012-03-29	Bad Monkey		1			10.000 - 50.000	3.5	42					1	1			1	1		3
205	My Health Tracker	englisch		2013-03-08	Walter Gross		1			50 - 100							1					1		1
206	doktor.rs	englisch		2012-09-14	TSIP		1			10.000 - 50.000	4	42					1					1		1
207	DiabetesInfo	englisch		2012-12-21	DIYApps		1			10 - 50					1							1		1
208	Diabetic Cookbook	englisch		2012-08-03	Mobifusion, Inc			2.31		10 - 50	3.5	5				1						1		1
209	MyDiabetes	englisch		2011-10-04	Dr Farookh Jishi			0.74		5 - 10							1				1	1		2
210	My Medical Records	englisch		2013-03-20	Digimia LLC		1			1.000 - 5.000	3.5	9					1					1		1
211	Live Diabetes News	englisch		2013-03-03	Yourwellness		1			10 - 50					1							1		1
212	Carbohydrates Manual	englisch		2013-02-25	KRM Apps			1.03		5 - 10						1						1		1
213	Personal Health Record	englisch		2012-11-14	Mannasoft Tech. Corp.			1.56		10 - 50	3	2					1					1		1
214	Health Qeepa	englisch		2011-11-14	Scientific Data Insight			3.63		10 - 50	5	2					1					1		1
215	Insulin-Rechner	german		2010-11-30	LuppTech			1.45		500 - 1000	3	14						1				1		1
216	HealthPlus	englisch		2013-01-25	AppCrunch		1			10 - 50	5	5			1		1				1	1		3
217	HealthSavvi. Your Health Cloud	englisch		2013-03-15	HealthSavvi Inc		1			500 - 1.000	4.5	19			1		1		1		1	1		4
218	Diabetes Medications Manual	englisch		2013-03-13	J.Moranna Ltd			1.04							1							1		1
219	Vital Check	englisch		2012-09-10	Chronic Care Management Corp.		1			5.000 - 10.000	4	14	1	wireless connectivity to FORA D15b, 2-in-1 devices glucose and blood pressure monitoring			1				1	1		2
220	Diabetic Data Log	englisch		2013-03-02	McLaren			0.74		100 - 500	1	1					1					1		1
221	Tagebuch	englisch		2012-10-23	MCLexic			2.28		1 - 5							1		1			1		2
222	Exercise For Diabetics	englisch		2013-03-11	KRM Apps			1.04												1		1		1
223	Diabetes Types	englisch		2013-03-13	J.Moranna Ltd			1.04							1							1		1
224	Diabetool Insulin Calc	englisch		2013-03-21	Hornetbzz			1.99		10 - 50	5	4					1	1			1	1		3
225	Easy Med Monitor	englisch		2012-10-16	StartAppz		1			100 - 500							1	1	1		1	1		4
226	HealthFile LIVE!	englisch		2010-12-09	WakefieldSoft LLC		1			5.000 - 10.000	3.5	17					1		1			1		2
227	My Vital Signs	englisch		2011-06-10	Webpatient.net			1.55		100 - 500	3	8					1				1	1		2
228	Managing Diabetes	englisch		2013-01-04	NANA APPS		1			10 - 50					1		1					1		2
229	DELBio DA01 Reader	englisch		2012-12-12	moby chiu		1			10 - 50			1	connection (no specification) to DELBio blood glucose meter (DA01 with NFC tag via NFC feature)			1					1		1
230	Diabetes Revealed	englisch		2013-02-05	Easysource HK			3.48		1 - 5					1							1		1
231	Health Tracker	englisch		2013-02-07	Tecware			1.46	1	10 - 50							1				1	1		2
232	Easy Diabetes	englisch		2012-06-20	speeD		1			100 - 500	5	3					1				1	1		2
Keyword: Blutzucker (German)
233	Blut Tagebüchern	german		2013-04-01	EONSOFT		1			100 - 500	5	3					1					1		1
234	Glycemic Tabelle Kalender	german		2013-03-14	oxdb.net		1			1.000 - 5.000	3	8					1					1		1
235	hLine-Online Gateway	german		2013-03-22	HMM Diagnostics GmbH		1			1 - 5	5	1	1	synchronization online with hLine-Online.com portal for smartLAB® devices			1				1	1		2
Suchbegriff_Glucose																								0
236	My Blood Glucose & HbA1c	englisch		2011-06-09	Webpatient.net			1.55		100 - 500	5	1					1				1	1		2
237	Wireless Glucose Meter Demo	englisch		2012-01-31	Polymap Wireless LLC		1			1.000 - 5.000	5	4	1	via Bluetooth; requires a GMA and compatible meter			1					1		1
238	Average Glucose Calculator	englisch		2012-05-18	Jocala		1			500 - 1.000	3	1						1				1	1	1
239	Glucose Recorder	englisch		2012-11-27	Sean McCully		1			10 - 50							1		1			1		2
240	Diabetes Diet	englisch		2013-04-02	Elite Apps		1								1					1		1		2
241	GlucoMon | Diabetes Logger	englisch		2012-02-08	Gingerprojects		1			10 - 50	5	1					1	1				1		2
242	MyVirtualHealthCheck	englisch		2012-09-11	Chronic Care Management Corp.			0.75		100 - 500	4	6	1	via Bluetooth to the FORA D15b, 2-in-1 Glucose	1		1				1	1		3
243	My Health	englisch		2012-10-02	micHealth		1			1.000 - 5.000	5	6					1	1				1		2
244	Easy Diabetes Guide	englisch		2011-06-11	Figspops			0.68		1 - 5					1							1		1
245	Diabetyk	englisch		2013-01-14	DH Corp.	1	1			500 - 1.000	4	4					1					1		1
246	Diabetes Management	englisch		2012-12-26	Malay Patel		1			500 - 1.000	3.5	3					1				1	1	1	2
247	BHF Tracker	englisch		2013-03-28	Edgard Levy		1			5.000 - 10.000	3.5	25					1	1			1	1		3
248	HandyLogs Heart	englisch		2011-06-06	HandyLogs		1			50.000 - 100.000	4	126					1				1	1		2
249	NutriFact :: Sugar	englisch		2012-08-09	Explicit Media Productions		1			100 - 500	3	2			1							1		1
250	HealthFile LIVE!	englisch		2010-12-09	WakefieldSoft LLC			22.5		5.000 - 10.000	3.5	17					1		1			1		2
251	eMedsMate	englisch		2013-03-15	TechTreeIT Systems		1			1.000 - 5.000	4	33					1		1		1	1		3
252	hbA1cBG	englisch		2011-02-05	Lazar Kaufman		1			1.000 - 5.000	3	15					1	1				1		2
253	Insulin Therapy	englisch		2012-02-21	Prestaciones Médicas RCCC			3		10 - 50								1				1		1
254	Selfcare - BMI,BP,Glucose&etc.	englisch		2011-01-13	BTPSOFT		1			1.000 - 5.000	3.5	3					1				1	1		2
255	Sheeted	englisch		2012-06-04	Michael Flynn			0.75		10 - 50	4	1					1					1		1
256	TRxC (Beta)	englisch		2012-08-28	TRxCARE		1			100 - 500	4	3					1					1		1
257	Reklaim™ Your Balance	englisch		2011-02-14	Reklaim Inc		1			100 - 500	1	1			1		1				1	1		3
258	C-HIM	englisch		2012-07-06	Graylogic Technologies		1			100 - 500							1					1		1
259	Sparkle Health Manager	englisch		2013-03-21	Sparkle Solutions			4.95		1 - 5							1		1		1	1		3
260	Conquer Diabetes	englisch		2011-02-27	Wolfgang Schmuck			0.99		10 - 50					1							1		1
261	Glycemic Index Table Of Food	englisch		2012-07-29	Coladroidapps			0.8		10 - 50	3	2			1							1		1
262	PMC HealthBridge	englisch		2013-03-01	Axial Exchange		1			50 - 100							1					1		1
263	Medical Calculator - MediForm	englisch		2011-09-19	Emorej			1.99		10 - 50								1				1	1	1
264	GlucoTracker	englisch		2011-03-10	WeBenefitAll LLC			1		10 - 50	5	1					1				1	1		2
265	GlucoTracker	englisch		2013-04-02	Xenios Technologies.			0.78									1					1		1
266	Diabetes Control	englisch		3013-02-12	APPeal			0.83		1 - 5					1							1		1
Keyword: Glukose (German)
	no additional apps found

## Sheet: both iOS & Android
nr	General information				Operating system			Developer information	Desktop application	Acquisition costs			Popularity/ user ratings			Interfaces		Range of functions (multiple selections possible)							User groups		Number of functions per app
	Name	Language	Date of release	Latest update	Android	iOS iPhone	iOS iPad	Developer	Availability of a desktop application	Freeware	Exact price in Euro	Availability as lite-version	Number of downloads/ installations	User rating	Number of user ratings	Availability of an interface/connectivity to (an) external sensor(s)/ devices	Type of external sensor(s)/ devices	Information function	Recipe suggestions	Documentation function	Analysis function	Reminder function/ timer	Advisory function/ therapy support	Data forwarding/ communication function	Patients	Physicians/ qualified health personnel
Apps for both operating systems
Keyword: Diabetes
1	Diabetes App: Glucose Tracker	englisch		2013-02-04	1	1	1				2.31		100-500	5	1					1				1	1		2
2	Glucose Diary	englisch		2012-07-10	1	1	1	cellHigh			4.99		10+							1	1			1	1		3
3	HeartSmart Global	englisch		2013-01-29	1	1	1	heartsmartglobal		1			50 -100								1				1		1
4	Carb/Insulin RatioWizard	englisch		2012-09-08	1	1	1	Knowledge is Power Solutions		1			1.000-5.000							1	1		1	1	1		4
5	Johns Hopkins Diabetes Guide	englisch		2012-10-12	1	1	1	Unbound Medicine, Inc.			22.46		10-50					1							1		1
6	Johns Hopkins Guides ABX…	englisch		2012-09-12	1	1	1	Unbound Medicine, Inc.		1			10.000-50.000					1							1		1
7	Diabetes forums	englisch		2012-03-01	1	1	1	Diabetes forums		1			100-500											1	1		1
8	Blutdruck Daten	german		2013-01-17	1	1	1	Horst Klier		1			100.000 - 500.000	4.5	536					1	1			1	1		3
9	Yoga for Diabetes Lite	englisch		2011-09-29	1		1	eNovate Media		1			1.000-5.000	3.5	3								1		1		1
10	Diabetes Glossary of Terms	englisch		2011-05-27	1	1	1	Publish This, LLC			0.72		5-10					1							1		1
11	Lloydspharmacy Diabetes Check	englisch		2011-06-14	1	1	1	Lloydspharmacy		1			1.000 - 5.000	3	17						1				1		1
12	GliControl	englisch		2012-06-04	1	1	1	softbycloud.com		1			500 - 1.000	2.5	4					1	1		1	1	1		4
13	Dexcom	englisch		2011-12-14	1	1	1	Dexcom		1			1.000 - 5.000	3	10			1		1					1		2
14	BodyTel Mobile für Android	german		2012-06-26	1	1	1	BodyTel Europe GmbH		1			100 - 500	2	4					1				1	1		2
15	Diabetes Self-Management	englisch		2013-03-05	1	1	1	R.A. Rapaport Publishing, Inc.		1			500 - 1000	5	4			1							1		1
16	Diabetic Grocery List	englisch		2012-02-13	1	1	1	Lisiere Media LLC			1.4								1						1		1
17	Australian Carb Counter	englisch		2013-01-25	1	1	1	KOLLING FOUNDATION			6.99		100 - 500	3	5				1	1					1		2
18	MOWA – Wound Care Solution	englisch		2012-11-24	1	1	1	Healthpath			5.99		100 - 500	3.5	5						1		1			1	2
19	Disease Management	englisch		2011-12-06	1	1	1	FlorasSecret			0.74		5-10					1							1		1
20	Diabetic Neuropathy apc	german		2011-10-10	1	1	1	Börm Bruckmeier Publishing LLC			2.22		10-50					1								1	1
21	Your Diabetes Diary	englisch		2013-01-16	1	1	1	WWW Machealth Pty Ltd			3.6		1-5							1				1	1		2
22	Diabetes Diet	englisch		2012-05-05	1	1	1	FitKit, LLC			1.52		10-50						1						1		1
23	ADA Journals	englisch		2013-01-18	1	1	1	American Diabetes Association		1			1.000 - 5.000	5	6			1								1	1
24	Diabetes mellitus pocket	german		2012-07-10	1	1	1	Börm Bruckmeier Verlag GmbH		1			1.000 - 5.000	3	4			1	1						1		2
25	DDG Pocket Guidelines	german		2013-02-21	1	1	1	Börm Bruckmeier Verlag GmbH		1			500 - 1.000					1							1		1
26	FINDRISK Diabetes Risikotest	german		2012-05-25	1	1	1	Börm Bruckmeier Verlag GmbH		1			100 - 500	2	1			1	1				1		1		3
27	D Sharp Diabetes	englisch		2011-12-04	1	1	1	D Sharp		1			1.000 - 5.000	3.5	18					1					1		1
28	Diabetes Forecast	englisch		2012-10-08	1	1	1	Texterity, Inc.		1			500 -1.000	4	7			1							1		1
29	Diabetes Pharma	german		2012-12-13	1	1	1	Red Ebersalud, S.L.			2.39	1	100 - 500	5	3			1						1		1	2
30	Personal Remedies	englisch		2013-01-24	1	1	1	Personal Remedies, LLC		1			1.000 - 5.000	3	7			1							1		1
31	Prognosis : Diabetes	englisch		2012-10-05	1	1	1	Medical Joyworks		1			10.000 - 50.000	5	64			1							1	1	1
32	Stop Diabetes - Through Yoga	englisch		2012-12-27	1	1	1	eNovate Media Solutions			1.5		1 - 5										1		1		1
33	BE-Finder	german		2013-02-16	1	1		Cougar Media & Analysis GmbH			0.99		10 - 50								1				1		1
34	BHF Healthy Recipe Finder	englisch		2011-05-06	1	1		British Heart Foundation		1			10.000 - 50.000	3	62				1						1		1
35	EndoGoddess	englisch		2012-05-10	1	1		eProximiti		1			100 - 500							1					1		1
36	Diafocus	englisch		2012-12-02	1	1		DIGITHEALTH		1			100 - 500	5	1			1							1		1
37	DiAppBetes	englisch		2012-07-05	1	1		Southampton's University Hospitals		1			500 - 1.000	5	2						1		1		1		2
38	Diabetes Meal Planner	englisch		2011-10-20	1	1		Glycemic Diet Software, LLC			7.25		50 - 100	1.5	2						1				1		1
39	Insulin Bolus Calculator	englisch		2011-10-02	1	1		Felix Software Company Limited			2.52		100 - 500	3.5	5						1				1		1
40	BlueLoop	englisch		2012-11-19	1	1		BlueLoop, LLC.		1			500 - 1.000	4.5	11					1				1	1		2
41	Delicious Diabetic Recipes	englisch		2011-01-19	1			KoolAppz			0.95			1	1				1						1		1
42	Diabetes UK Tracker	englisch		2013-02-19	1	1		Diabetes UK		1			500 - 1.000	3	9					1				1	1		2
43	2in1 SMART	englisch		2013-02-08	1	1		philosys		1			10 - 50			1	Connection via Bluetooth and WiFi			1					1		1
44	DiabetesPlus	german		2012-11-19	1	1		Daniel Wischer		1		1	1.000 - 5.000	4.5	38					1					1		1
45	DiabetesPlus Typ2	german		2012-11-19	1	1		Daniel Wischer		1			1.000 - 5.000	4.5	25					1				1	1		2
46	Glucose Buddy : Diabetes Log	englisch		2012-06-11	1	1		Azumio, Inc.		1		1	10.000 - 50.000	4.5	1303	1	+ $12.99 – Multi-device Cross Connectivity (no specification)			1		1		1	1		3
47	Track3 Diabetes Planner	englisch		2010-06-07	1	1		Coheso, Inc.			5.08		1.000 - 5.000	3.5	38					1					1		1
48	SiDiary Diabetes Management	german		2013-02-19	1	1		SINOVO Ltd. & Co. KG	1	1			10.000 - 50.000	4.5	607					1					1		1
49	ESYSTA-App	german		2013-02-13	1	1	1	Emperra GmbH		1			100 - 500	5	1	1	Upload to online ESYSTA-Portal (http://www.emperra.com/de/esysta)			1	1			1	1		3
50	GluRefPro	englisch		2012-03-07	1	1	1	Mario César			3.73		10 - 50					1							1		1
51	Blood Sugar & Pressure, Oxygen	englisch		2012-06-09	1	1		Sunset Apps			1.59		50 - 100	1.5	4					1		1			1		2
52	iFORA Diabetes Manager	englisch		2013-02-21	1	1		ForaCare		1			1.000 - 5.000	5	17				1	1			1		1		3
53	Diabetes Care Community	englisch		2012-07-03	1	1		Ian Gardner		1														1	1		1
54	Diabe	englisch		2012-11-01	1	1	1	Mobidarm		1			50 - 100							1				1	1		2
55	Pocket Dietitian	englisch		2013-02-25	1	1		Dr. Eric Wechsler | Seth Brody | Nilma D.		1			10 - 50						1				1		1		2
56	Bolus	german		2013-01-28	1	1	1	Tuck Design		1			100 - 500								1				1		1
57	mDiab	german		2013-02-27	1	1	1	Infokom GmbH			4.99	1								1	1			1	1		3
58	Diabetes Forum	englisch		2013-02-12	1	1	1	Diabetes Digital Media Ltd		1			1.000 - 5.000	4.5	15									1	1		1
59	dbees.com Diabetes Management	englisch		2012-01-20	1	1		Freshware		1			50.000 - 100.000	4	302					1	1	1		1	1	1	4
60	Diabetes GPS	englisch		2012-09-21	1	1	1	Canadian Diabetes Association		1			500 - 1.000	3.5	2			1	1	1					1		3
61	Miniatlas Diabetes (English)	englisch		2012-10-11	1	1	1	Clyna S.A.			2.3		1 - 5					1							1		1
62	Lifely	englisch		2012-10-30	1	1		4th Main Software Inc		1			100 - 500	3.5	2					1					1		1
63	dbees.com Diabetes Management	englisch		2012-01-20	1	1		Freshware		1			50.000 - 100.000	4	301					1		1		1	1		3
64	Gesund & Fit	german		2012-07-27	1	1	1	gofeminin.de GmbH		1			10.000 - 50.000	4.5	123			1		1		1	1		1		4
65	Glucolog Mobile	german		2013-02-18	1	1		Zucchetti Centro Sistemi S.p.A. - HCD		1			100 - 500			1	Via Bluetooth for GlucoLog B.T. device			1				1	1		2
66	Diabetes Forum For Diabetics	englisch		2012-12-06	1	1	1	moveforward		1			10.000 - 50.000	4.5	18									1	1		1
67	HelpDiabetes	englisch		2013-01-16	1	1	1	HippoAndFriends		1			10-000 - 50.000	3.5	59				1	1					1		2
68	Diabetes Nutrition NutriLife	englisch		2012-09-19	1	1		SCUBD LLC			3.92		100 - 500	4.5	4				1	1		1		1	1		4
69	Diabetic Connect	englisch		2012-10-26	1	1		Alliance Health Networks		1			1.000 - 5.000	5	13			1							1		1
70	Glucolog Lite	german		2013-02-18	1	1	1	Zucchetti Centro Sistemi S.p.A. - HCD		1			1.000 - 5.000	4.5	6					1				1	1		2
71	Glycemic Index Food List 2500+	german		2012-05-09	1	1	1	Colakey LLC.			0.99		100 - 500	2.5	4				1						1		1
72	Diabetes Insight	englisch		2012-05-22	1	1	1	Audio-Digest		1			100 - 500					1							1		1
73	Diabetic Cooking Magazine	englisch		2013-01-28	1		1	Publications International, Ltd		1			100 - 500	1	1				1						1		1
74	ADA 72nd Scientific Sessions	englisch		2012-05-29	1	1	1	Core-apps		1			500 - 1.000	4.5	2			1							1	1	1
75	My Family Meal Planner Light	englisch		2012-09-04	1	1		My Family Meal Planner			3.62	1	1.000 - 5.000	4.5	35				1						1		1
76	Diabetic Dosage Calculator	englisch		2011-08-20	1	1		Kalianne Neumann			2.08		10 - 50								1				1		1
77	DAFNE Online Android	englisch		2012-09-08	1	1		Keith Clarke		1			5.000 - 10.000	4.5	29			1		1				1	1		3
78	Endocrinology & Endo Emergency	englisch		2012-03-21	1	1		Digital Image Flow LLC			1.99		100 - 500	5	6			1							1		1
79	I Heart Fruits and Veggies	englisch		2012-05-03	1	1	1	UgliApps		1			1.000 - 5.000	3.5	13				1						1		1
80	DIYgenomics	englisch		2011-05-11	1	1		Melanie Swan		1			5.000 - 10.000	4	29			1							1		1
81	INRFOOD	englisch		2012-09-11	1	1		INRFOOD		1			1.000 - 5.000	4	17			1							1		1
82	Retina Today	englisch		2013-03-13	1		1	Bryn Mawr Communications		1			100 - 500	3.5	3			1							1	1	1
83	Insulin dose Advisor	englisch		2011-11-15	1	1	1	Knowledge is Power Solutions			2.99		10 - 50							1	1		1	1	1		4
84	mDiab	german	2013-03-04	2013-05-30	1	1	1	Infokom GmbH			5.49	1	1950-10-01	3	1			1		1	1			1	1		4
85	Diabetes Risk	englisch	2011-11-07	2012-11-27	1	1	1	Red Ebersalud, S.L.		1			1.000-5.000	5	6						1				1		1
86	Platemate	englisch	2012-10-10	2013-07-09	1	1	1	Plate Mate		1			1.000-5.000	1.7	6			1		1					1		2
Keyword: Blood Sugar
87	Insulin Calc	englisch		2013-03-12	1	1		Jagdeep Nagpal		1			100 - 500	5	4						1				1		1
88	Personal Health Record - Lite	englisch		2012-11-14	1	1	1	Mannasoft Tech. Corp.		1			100 - 500	4	1					1					1		1
89	Diabetes Evaluation	englisch		2012-08-06	1	1		Ocmeys			0.82		10 - 50	5	23			1			1				1		2
90	Avera Health To Go	englisch		2013-03-01	1	1	1	Axial Exchange		1			50 - 100					1		1					1		2
91	eVito	englisch		2013-01-24	1	1		SHERLOG eVito, a.s.		1			100 - 500	3.5	3	1	Via ANT+ technology or ANT+ dongle connection to eVito devices			1					1		1
92	ezHealth	englisch		2012-09-03	1	1	1	BravosTech		1			10 - 50	5	1					1					1		1
93	ORBIT PHR	englisch		2012-08-10	1	1		IGI Health		1			100 - 500	4	7					1		1			1		2
94	Colorado Health Medical Group	englisch		2013-03-18	1	1	1	Axial Exchange		1			5 - 10					1						1		1	2
95	mHealthAlert	englisch		2013-02-20	1	1		mHealthAlert		1			1.000 - 5.000	3.5	10	1	Via Bluetooth with Lifescan One Touch Ultra Easy + Polytel® Wireless GMA PWR-08-06, Lifescan One Touch Ultra 2 + Polytel® Wireless GMA PWR-08-06			1	1	1		1	1	1	4
96	mHealthAlert Doctor	englisch		2013-03-01	1		1	mHealthAlert		1			10 - 50				Via Bluetooth with Lifescan One Touch Ultra Easy + Polytel® Wireless GMA PWR-08-06, Lifescan One Touch Ultra 2 + Polytel® Wireless GMA PWR-08-06				1			1	1	1	2
97	University of Colorado Health	englisch		2012-04-09	1	1	1	Axial Exchange		1			100-500					1	1	1					1		3
Keyword: Blutzucker (German)
98	Sinfonie Touch	german		2012-09-17	1	1	1	Sinfonie GmbH & Co.KG		1			10 - 50							1					1		1
Keyword: Glucose
99	Harnwerte Pro	german		2011-08-26	1	1		Dr.Müller			0.95		100 - 500	5	2			1							1		1
100	Carb/Insulin ratio calculator	englisch		2011-08-04	1	1	1	Knowledge is Power Solutions			2.5		10 - 50								1				1		1
101	nRF Utility	englisch		2013-01-07	1	1		Nordic Semiconductor ASA		1			1.000 - 5.000	3.5	20	1	Bluetooth® smart connection to Samsung’s Bluetooth® v4.0 enabled devices; complements Nordic Semiconductor’s nRF8000 and nRF518 Series Bluetooth® smart solutions			1					1		1
102	Blood Sugar Tracker	englisch		2013-02-04	1	1	1	Jeremy Furr			0.73		1 - 5							1		1		1	1		3
103	Clinical Advisor	englisch		2013-03-27	1	1	1	Monthly Prescribing Reference		1			1.000 - 5.000	5	6			1			1					1	2
104	Insulin Nation	englisch		2012-01-13	1	1	1	Gtxcel		1			100 - 500										1	1	1		2
105	Actelin	englisch		2012-09-24	1	1		ACTIMAGE		1			500 - 1.000	3.5	7				1	1	1		1		1		4
106	EPI mHealth Lite	englisch		2013-01-22	1	1		EPI Mobile Health Solutions (S) Pte Ltd		1			5.000 10.000	5	17					1					1		1
107	Multi-ECG	german		2013-03-28	1	1	1	SR-Medizinelektronik			99.99		1 -5	5	1	1	Connection via Bluetooth and WiFi from ECG recorder to Android device			1				1	1	1	2
108	eclaireMD Healthy Eating	englisch		2013-02-10	1	1		eclaireMD		1			50 - 100										1		1		1
109	Gmate™ SMART	englisch		2013-04-02	1	1		philosys		1						1	Via Bluetooth from external device			1					1		1
110	Healthy Heart Numbers	englisch		2013-03-07	1	1		Real Texas Marketing			2.3									1					1		1
111	Capzule Personal Health Record	german		2013-02-24	1	1	1	Webahn, Inc		1			100 - 500	3.5	3					1		1		1	1		3
112	ICU Glucontrol	englisch		2012-09-09	1	1		Hans-Peter van Leeuwen		1			500 - 1000	5	1						1					1	1
113	HealthMobile.D	englisch		2013-03-22	1	1		VisiQuate Inc.		1			100 - 500	1	1					1					1		1
114	PC care	englisch		2012-11-09	1	1		i-SENS, inc.		1				3	5					1					1		1
