# Supplementary material for: Mobile Applications for Diabetics: A Systematic Review and Expert-Based Usability Evaluation Considering the Special Requirements of Diabetes Patients Age 50 Years or Older
Source: J Med Internet Res. 2014 Apr 9;16(4):e104. doi: 10.2196/jmir.2968 (PMC4004144; doi:10.2196/jmir.2968)
Supplement: Supplementary file 6 [file jmir_v16i4e104_app6.xlsx]

## Sheet: Usability scores diabetes apps
Nr	Operating System	Name of the app	Usability score	Number of functions
1	Android	Blood Sugar Log (Diabetes)	3.30556	2
2	Android	Conquer Diabetes	4.07407	1
3	Android	Delicious Recipes	3.68519	1
5	Android	Diabetes Log	3.25	2
6	Android	Diabetes Log Book	3.25	1
7	Android	Diabetes Tracker Carb Ed.	3.33333	1
8	Android	Diabetic Data Log	3.05556	1
9	Android	Diabetic Diet Samples	3.90741	1
10	Android	Diabetic Recipes Volume I	4.12963	1
4	Android	DiaLog: Diabetes Logbook	3.19444	2
11	Android	Dining Out and Diabetes	3.61111	1
12	Android	Gesundheit Tagebuch	3.36111	2
13	Android	Glucool Diabetes	3.5	2
14	Android	Health Tracker Pro for Tablets	4.08333	2
15	Android	HealthFile LIVE!	2.47222	2
16	Android	Hypnosis For Diabetics	3.96296	1
28	Android	imDoctor	3.55556	3
17	Android	Introduction to Diabetes	3.96296	1
18	Android	Mahalife DiaTracker	3.66667	3
19	Android	ManageBGL Diabetes Manager	3.11111	4
20	Android	My Blood Glucose & HbA1c	3.13889	2
21	Android	MyVirtualHealthCheck	3.61111	3
22	Android	NICE Guidance	3.25926	1
23	Android	NutriFact :: Sugar	3.7037	1
24	Android	OnTrack Diabetes	3.61111	3
25	Android	Paramedics - First Aid-Pro	3.7963	1
26	Android	Sick Day Planning for Diabetes	3.59259	1
27	Android	Tagebuch	3.11111	2
29	iOS	Blood Sugar Diabetes Control HD	3.19444	3
30	iOS	BloodGCalc	3.94444	1
32	iOS	Diabetes mellitus i-pocketcards 2011	3.31482	2
31	iOS	Diabetes Terminology	3.92593	1
33	iOS	Diabetes+	3.94444	1
34	iOS	Diabetes-Eltern-Journal	3.61111	1
35	iOS	Diabetes-Ernährung	3.47222	2
36	iOS	Diabetic Diet Recipes	4.07407	1
37	iOS	Diabetix Diabetes Management Assistant	2.73611	3
38	iOS	Diabettes	3.11111	1
39	iOS	Diapedia	3.75926	1
40	iOS	Diet Express	3.55556	2
41	iOS	Diet Tracker Diabetic	3.30556	1
42	iOS	Disarm Diabetes	2.97222	3
53	iOS	eHealth	3.47222	4
54	iOS	eKnowledge - Diabetes: Lectures for Clinical P...	3.27778	1
43	iOS	Gesundheit Index	3.46296	2
44	iOS	Glucose Recorder	2.91667	2
55	iOS	iBloodGlucose361	2.88889	1
45	iOS	Insulin RX	4	1
46	iOS	InsulinPlus	3.33333	1
47	iOS	Leben mit Typ 2 Diabetes	2.94444	1
56	iOS	metabolic syndrome US-EU	4.06944	1
48	iOS	My Blood Test for iPad	3.33333	2
49	iOS	MyHealthyWaist	3.22222	2
57	iOS	myVitali	3.94444	2
50	iOS	Pocket A1c	3.375	1
51	iOS	Vitalwert-DB	3.08333	1
52	iOS	Your Life with Diabetes - Patient Education	3.25	2
58	iOS & Android	Diabetes Forum	3.25926	1
59	iOS & Android	Diabetes Forum For Diabetics	3.51852	1
60	iOS & Android	Diabetes Meal Planner	3.47222	1
61	iOS & Android	Diabetes Nutrition NutriLife	3.11111	4
62	iOS & Android	DiabetesPlus	3.72222	1
63	iOS & Android	Diabetic Connect	3.44444	1
64	iOS & Android	Disease Management	3.55556	1
65	iOS & Android	Glucose Diary	3.19444	3
66	iOS & Android	Personal Health Record - Lite	3.22222	1
